# Supplementary material for: Glycine/alginate-based piezoelectric film consisting of a single, monolithic β-glycine spherulite towards flexible and biodegradable force sensor
Source: Regen Biomater. 2024 May 11;11:rbae047. doi: 10.1093/rb/rbae047 (PMC11187499; doi:10.1093/rb/rbae047)
Supplement: rbae047_Supplementary_Data [file rbae047_supplementary_data.zip]

Archive with 3 entries (3 files):
- Movie2.mp4
- Movie1.mp4
- Supporting Information.docx
